# Supplementary material for: Hepatitis C Virus Down-Regulates the Expression of Ribonucleotide Reductases to Promote Its Replication
Source: Pathogens. 2023 Jun 29;12(7):892. doi: 10.3390/pathogens12070892 (PMC10383090; doi:10.3390/pathogens12070892)
Supplement: Supplementary file 1 [file pathogens-12-00892-s001.zip]

Archive with 1 entries (1 files):
- pathogens-2432716-supplementary.pdf
